# Supplementary material for: One-Step Synthesis of Self-Stratification Core-Shell Latex for Antimicrobial Coating
Source: Molecules. 2023 Mar 20;28(6):2795. doi: 10.3390/molecules28062795 (PMC10052133; doi:10.3390/molecules28062795)
Supplement: Supplementary file 1 [file molecules-28-02795-s001.zip]

Archive with 1 entries (1 files):
- molecules-2271000-supplementary.pdf
